# Supplementary material for: Efficacy and safety of Buyang Huanwu Decoction combined with α-lipoic acid for diabetic peripheral neuropathy: a systematic review with in-depth heterogeneity deconstruction and methodological appraisal
Source: Front Endocrinol (Lausanne). 2026 Apr 30;17:1778262. doi: 10.3389/fendo.2026.1778262 (PMC13171351; doi:10.3389/fendo.2026.1778262)
Supplement: Supplementary file 2 [file DataSheet2.xlsx]

## Sheet: Master Table
NO.	Title	First author	Publication year	Study design	Random sequence generation	Random allocation method	Allocation concealment	Blinding of participants and personnel	Blinding of outcome assessment	Incomplete outcome data	Selective reporting	Other sources of bias	Disease type	Sample size (T/C)	Gender (M/F)		Mean age		Duration of diabetes		Duration of diabetic peripheral neuropathy		Fasting blood glucose		Glycosylated hemoglobin (HbA1c)		Blood pressure		BMI		TCM symptom score		Comorbidities		Treatment duration		Intervention in experimental group (drug name, ingredients, etc.)	Detailed description of T intervention	Intervention in control group	Detailed description of C intervention		Efficacy T/C			adverse reaction		TCM symptom score
															T	C	T	C	T	C	T	C	T	C	T	C	T	C	T	C	T	C	T	C	Weeks	Days					Recover	Markedly effective	Effective	Ineffective	T	C	T: Pre-treatment	T: Post-treatment	C: Pre-treatment
1	Observation on the Efficacy of Buyang Huanwu Decoction Combined with Alpha-Lipoic Acid in Treating Diabetic Peripheral Neuropathy	Li Feng	2014	Randomized controlled trial	Unclear	Not described	Unclear	×	Unclear	√	None	Unclear	Diabetic peripheral neuropathy	44/42	24/20	24/18	66.3	65.8	6~15	6~12															4		Conventional treatment + Lipoic acid + Buyang Huanwu Decoction	Based on the control group intervention, Buyang Huanwu Decoction (Astragali Radix, Paeoniae Radix Rubra, Chuanxiong Rhizoma, Angelicae Sinensis Radix, Pheretima, Persicae Semen, Carthami Flos) was added. The decoction was prepared by boiling in water, 1 dose per day, taken in the morning and evening.	Conventional treatment + Lipoic acid	Conventional treatment (control of blood glucose, blood pressure, blood lipids, diet, and appropriate exercise) + 0.9% sodium chloride 100ml + Lipoic acid 20ml (Fankejia), intravenous drip once daily.		31/9	11/26	2/7
2	Clinical Study on Effect of Buyanghuanwu Decoction Combined with Alpha Lipoic Acid in the Treatment of Diabetic Peripheral Neuropathy	Lu Defu	2016	Randomized controlled trial	Unclear	Not described	Unclear	×	Unclear	√	None	Unclear	Diabetic peripheral neuropathy	30/30	18/12	16/14	56.7	60.3			7.3	7.2													2		Basic treatment + Lipoic acid + Buyang Huanwu Decoction	1. Basic treatment (same as the control group). 2. Control group's α-lipoic acid intravenous drip therapy (same as the control group). 3. Additional Buyang Huanwu Decoction (Astragali Radix 60g, Angelicae Sinensis Radix 12g, Paeoniae Radix Rubra 12g, Pheretima 12g, Chuanxiong Rhizoma 12g, Carthami Flos 10g, Persicae Semen 10g), 1 dose per day, decocted in water and taken orally twice daily for 2 …	Basic treatment + Lipoic acid	1. Basic treatment (diet control, exercise, oral hypoglycemic drugs or insulin to achieve target blood glucose). 2. 0.9% sodium chloride injection 250mL + α-lipoic acid injection 0.6g intravenous drip, once daily for 2 weeks (α-lipoic acid: Yantai Zhichu Pharmaceutical Co., Ltd., injection, 0.3g/vial, National Drug Approval No. H20080523).							32.77±6.73	15.44±6.85	32.10±6.60
3	Observation on the Efficacy of Modified Buyang Huanwu Decoction Combined with Alpha-Lipoic Acid in Treating 65 Cases of Diabetic Peripheral Neuropathy	Liu Zhanbing	2015	Randomized controlled trial	√	Random number table method	Unclear	×	Unclear	√	None	Unclear	Diabetic peripheral neuropathy	65/64	34/31	35/29	53.15±10.23	52.25±10.18	6.44±2.87)	6.34±2.78	11.32±3.75	11.22±3.65													4		Basic treatment + Lipoic acid + Modified Buyang Huanwu Decoction	1. Basic treatment (same as the control group). 2. Control group's lipoic acid intravenous drip therapy (same as the control group). 3. Additional modified Buyang Huanwu Decoction (Astragali Radix 120g, Angelicae Sinensis Radix (tail) 10g, Chuanxiong Rhizoma 20g, Paeoniae Radix Rubra 18g, Pheretima 12g, Carthami Flos 18g, Persicae Semen 20g, with modifications based on syndrome), 1 dose per day, …	Basic treatment + Lipoic acid	1. Basic treatment (reasonable diet, health education, scientific exercise, hypoglycemic therapy). 2. Lipoic acid 0.6g + 0.9% sodium chloride injection 250mL intravenous drip for 4 weeks.		33/28	27/23	5/13	Head distension 1 case, diplopia 1 case	Head distension 2 case, diplopia 1 case
4	Effects of Modified Buyang Huanwu Decoction Combined with Alpha-Lipoic Acid on Efficacy and Oxidative Stress Markers (SOD, MDA, T-AOC) in Diabetic Peripheral Neuropathy	Song Dan	2017	Randomized controlled trial	√	Random number table method	Unclear	×	Unclear	√	None	Unclear	Diabetic peripheral neuropathy (Qi deficiency and blood stasis)	30/30	18/12	16/14	62.07±9.06	61.67±9.65			9.80±5.87年	9.83±5.68年	6.10±0.94	6.00±0.92	7.25±1.53	7.16±1.51	132.0±7.0 / 72.2±7.1	130.5±6.4 / 73.3±9.5	22.77±1.95	22.81±1.98					2		Basic treatment + Lipoic acid + Modified Buyang Huanwu Decoction	1. Basic treatment (same as the western medicine group). 2. α-lipoic acid therapy (same as the western medicine group, for 2 weeks). 3. Modified Buyang Huanwu Decoction (raw Astragali Radix 40g, Angelicae Sinensis Radix (tail) 15g, Paeoniae Radix Rubra 15g, Pheretima 15g, Chuanxiong Rhizoma 12g, Carthami Flos 10g, Persicae Semen 10g, Salviae Miltiorrhizae Radix 15g, Rehmanniae Radix 30g), 1 dose …	Basic treatment + Lipoic acid	1. Basic treatment (diabetes education, reasonable diet, scientific exercise, oral hypoglycemic drugs/insulin to achieve fasting blood glucose <7.0 mmol/L, 2-hour postprandial blood glucose <10.0 mmol/L, HbA1c<8.0%; antihypertensive treatment for those with hypertension). 2. α-lipoic acid 300mg added to 100ml normal saline (light-protected) intravenous drip, once daily for 2 weeks.		12/6	15/13	3/11	0	0	9.22±1.54	5.40±1.67	9.52±1.33
5	Clinical Study of Buyang Huanwu Tang Combined with Lipoic Acid for Diabetic Peripheral Neuropathy	Zu Lihua	2020	Randomized controlled trial	√	Random number table method	Unclear	×	Unclear	√	None	Unclear	Diabetic peripheral neuropathy (Qi deficiency and blood stasis)	52/52	28/24	30/22	56.79±11.72	56.98±11.65			1.92±0.59年	1.95±0.55年													8		Basic treatment + Lipoic acid + Buyang Huanwu Decoction	1. Basic treatment (same as the control group). 2. Lipoic acid therapy (same as the control group, continuous use for 8 weeks). 3. Buyang Huanwu Decoction orally (raw Astragali Radix 120g, Angelicae Sinensis Radix (tail), Chuanxiong Rhizoma, Paeoniae Radix Rubra, Persicae Semen, Carthami Flos, Pheretima, 15g each), 1 dose per day, decocted to obtain 300mL juice, taken warm in the morning and even…	Basic treatment + Lipoic acid	1. Basic treatment (diet control, reasonable exercise, oral hypoglycemic drugs to maintain stable blood glucose). 2. Lipoic acid orally (Shandong Qidu Pharmaceutical Co., Ltd., National Drug Approval No. H20053854), 0.2g each time, three times daily, continuous use for 8 weeks.		19/11	28/27	5/14	Mild gastrointestinal reaction 2 cases, mild rash 1 case	Mild gastrointestinal reaction 2 cases
6	Observation on the Efficacy of Buyang Huanwu Decoction Combined with Alpha-Lipoic Acid in Treating Diabetic Peripheral Neuropathy	Lin Chenxin	2019	Randomized controlled trial	Unclear	Not described	Unclear	×	Unclear	√	None	Unclear	Diabetic peripheral neuropathy	57/57	25/32	27/30	57.32±2.46	57.79±2.13	10.53±1.42	57.79±2.13															4		Basic treatment + Lipoic acid + Buyang Huanwu Decoction	Based on the control group treatment, Buyang Huanwu Decoction (Astragali Radix 60g, Angelicae Sinensis Radix 12g, Paeoniae Radix Rubra 12g, Pheretima 12g, Chuanxiong Rhizoma 12g, Carthami Flos 10g, Persicae Semen 10g) was added, 1 dose per day, decocted to obtain juice and taken orally twice daily.	Basic treatment + Lipoic acid	Conventional treatment including diet control, reasonable exercise, hypoglycemic, antihypertensive, lipid-regulating therapy + Lipoic acid injection 12mL intravenous drip, once daily.
7	Buyang Huanwu Decoction Combined with α-lipoic Acid in Treatment of Diabetic Peripheral Neuropathy Due to Qi Deficiency and Blood Stasis and Collateral Obstruction Type	Yao Qi	2016	Randomized controlled trial	Unclear	Not described	Unclear	×	Unclear	√	None	Unclear	Diabetic peripheral neuropathy (Qi deficiency and blood stasis, meridian and collateral stasis))	40/40	18/22	23/17	58.2±6.8	57.4±5.3			7.8±5.6年	8.5±2.8年	7.2±2.0	7.8±1.7											4		Basic treatment + Lipoic acid + Buyang Huanwu Decoction	Based on the control group treatment, Buyang Huanwu Decoction (raw Astragali Radix 100g, Angelicae Sinensis Radix (tail) 15g, Chuanxiong Rhizoma 15g, Paeoniae Radix Rubra 15g, Persicae Semen 15g, Carthami Flos 15g, Pheretima 15g) 150mL was added for oral administration in the morning and evening.	Basic treatment + Lipoic acid	Basic treatment including dietary guidance, reasonable exercise, hypoglycemic, antihypertensive, lipid-lowering therapy + 0.9% sodium chloride injection 250mL + α-lipoic acid 0.6g intravenous drip, once daily.		15/9	21/18	4/13	Gastric discomfort 1 case, dry mouth 2 cases	Dry mouth + gastric discomfort 5 cases, allergy 3 cases
8	Clinical Study on Buyang Huanwu Decoction Combined with Alpha-Lipoic Acid in the Treatment of Diabetic Peripheral Neuropathy	Jin Zhe	2020	Randomized controlled trial	Unclear	Not described	Unclear	×	Unclear	√	None	Unclear	Diabetic peripheral neuropathy	50/50	34/16	28/22	55.6±8.9	57.3±7.7	6.7±4.4	7.3±4.1			5.7±3.8	5.6±3.9							17.0±3.9	16.2±4.3				30	Basic treatment + Lipoic acid + Modified Buyang Huanwu Decoction	Based on the control group treatment, modified Buyang Huanwu Decoction (raw Astragali Radix 30g, Angelicae Sinensis Radix (tail), Paeoniae Radix Rubra, Chuanxiong Rhizoma, Persicae Semen, Carthami Flos, 10g each, Pheretima 13g, with modifications based on symptoms) was added. The decoction was taken orally, three times daily. 15 days constituted one treatment course, with a 3-day drug holiday bet…	Basic treatment + Lipoic acid	Standard hypoglycemic treatment (oral hypoglycemic drugs or insulin injection) + low-sugar diet + α-lipoic acid 600mg + 0.9% normal saline 250ml intravenous drip, once daily. 15 days constituted one treatment course.		30/20	17/20	3/10
9	Treatment of Diabetic Peripheral Neuropathy with Qi Deficiency and Blood Stasis Pattern by Supplemented Buyang Huanwu Decoction Combined with Alpha-Lipoic Acid	Zhao Hua	2019	Randomized controlled trial	√	Random number table method	Unclear	×	Unclear	√	None	Unclear	Diabetic peripheral neuropathy	46/46	31/15	28/18	56.92±9.63	57.18±9.75	12.15±5.09	12.48±5.29	2.08±1.79	2.19±1.82													2		Basic treatment + Lipoic acid + Modified Buyang Huanwu Decoction	Based on the control group treatment, modified Buyang Huanwu Decoction (Astragali Radix 30g, Angelicae Sinensis Radix 15g, Persicae Semen 10g, Carthami Flos 10g, Chuanxiong Rhizoma 10g, Paeoniae Radix Rubra 15g, Pheretima 10g, Achyranthis Bidentatae Radix 30g, Spatholobi Caulis 15g) was added. The herbs were boiled in 500mL water until reduced to 200mL, decocted again and the two portions mixed, …	Basic treatment + Lipoic acid	Conventional treatment including exercise, reasonable diet, oral hypoglycemic drugs or subcutaneous insulin injection + α-lipoic acid injection 300mg + 250mL normal saline intravenous drip, once daily for 2 weeks.		28/21	11/10	7/15
10	A Clinical Study on Supplemented Buyang Huanwu Decoction Combined with Alpha-Lipoic Acid in Treating Diabetic Peripheral Neuropathy with Qi Deficiency and Blood Stasis Pattern and the Correlation between Urinary NAG and DPN	Guo Xingyang	2015	Randomized controlled trial	Unclear	Not described	Unclear	×	Unclear	√	None	Unclear	Diabetic peripheral neuropathy	30/30	17/13	14/16	51.47±8.48	51.10±9.31	5.37±2.22	5.33±2.02															2		Basic treatment + Lipoic acid + Modified Buyang Huanwu Decoction	Conventional treatment including exercise, diet, hypoglycemic therapy + α-lipoic acid 300mg + 250ml normal saline intravenous drip (once daily) + modified Buyang Huanwu Decoction (Astragali Radix 40g, Angelicae Sinensis Radix (tail) 10g, etc., with modifications based on syndrome), 1 dose per day, decocted in water and taken in the morning, noon, and evening for 2 weeks.	Basic treatment + Lipoic acid	Conventional treatment including exercise, diet, hypoglycemic therapy + α-lipoic acid 300mg + 250ml normal saline intravenous drip (once daily) for 2 weeks.	2/0	10/5	15/15	3/10			11.43±2.16	4.40±2.60	11.16±2.26
11	Clinical study of Jiawei Buyang Huanwu decoction combined witha-Lipoic acid in treating diabetic peripheral neuropathy of qi deficiency and blood stasis type and urinary NAG and DPN	Zhang Liyun	2018	Randomized controlled trial	Unclear	Not described	Unclear	×	Unclear	√	None	Unclear	Diabetic peripheral neuropathy	62/62	34/28	35/27	58.62±6.12	58.10±6.45	7.90±2.34	7.56±2.10															3		Lipoic acid + Modified Buyang Huanwu Decoction	Based on the control group treatment, modified Buyang Huanwu Decoction (Astragali Radix 10g, Angelicae Sinensis Radix (tail), Persicae Semen, Paeoniae Radix Rubra, Pheretima, Chuanxiong Rhizoma, Carthami Flos, 15g each, Scorpio 5g, Scolopendra 2 pieces) was added, 1 dose per day, decocted in water and taken in the morning and evening (150ml each time) for 3 treatment courses (1 course = 7 days).	Lipoic acid	α-lipoic acid injection 300mg + 250ml normal saline intravenous drip, once daily for 3 treatment courses (1 course = 7 days).	31/26	18/14	8/6	5/16			11.0±2.13	4.29±1.68	10.87±2.36
12	Clinical Observation on Buyang Huanwu Decoction Combined with α-lipoic Acid in the Treatment of Qi Deficiency and Blood Stasis Type Diabetic Peripheral Neuropathy	Liu Aihua	2017	Randomized controlled trial	√	Lottery method	Unclear	×	Unclear	√	None	Unclear	Diabetic peripheral neuropathy	42/42	21/21	19/23	58.6±6.9	58.0±6.6	7.3±1.5	7.0±1.8															4		Basic treatment + Lipoic acid + Buyang Huanwu Decoction	Based on the control group treatment, Buyang Huanwu Decoction (raw Astragali Radix 100g, Chuanxiong Rhizoma, Angelicae Sinensis Radix (tail), Paeoniae Radix Rubra, Persicae Semen, Pheretima, Carthami Flos, 15g each) was added. The decoction was uniformly prepared by the hospital into 150ml bags, 150ml taken in the morning and evening for 28 days.	Basic treatment + Lipoic acid	Basic treatment including hypoglycemic therapy, reasonable exercise + 0.6g α-lipoic acid + 0.9% sodium chloride injection intravenous drip, once daily for 28 days.		16/10	22/19	4/13
[truncated: 141 more columns]

## Sheet: HbA1c
NO.	study	Mean_Exp	SD_Exp	n_Exp	Mean_Cotr	SD_Cotr	n_Cotr
5	zu2020	6.5	1.02	52	6.88	1.22	52
8	jin2020	6.01	0.98	50	6.17	0.98	50

## Sheet: TCSS
NO.	study	Mean_Exp	SD_Exp	n_Exp	Mean_Cotr	SD_Cotr	n_Cotr
6	lin2019	5.87	0.54	57	9.16	0.68	57
7	yao2016	7.01	1.95	40	8.61	2.08	40

## Sheet: MDA
NO.	study	Mean_Exp	SD_Exp	n_Exp	Mean_Cotr	SD_Cotr	n_Cotr
4	song2017	6.34	1.64	30	7.47	0.7	30
5	zu2020	3.1	0.86	52	4.21	1.03	52

## Sheet: T-AOC
NO.	study	Mean_Exp	SD_Exp	n_Exp	Mean_Cotr	SD_Cotr	n_Cotr
4	song2017	12.01	1.6	30	10.82	1.3	30
5	zu2020	11.38	2.7	52	10.45	2.64	52

## Sheet: SOD
NO.	study	Mean_Exp	SD_Exp	n_Exp	Mean_Cotr	SD_Cotr	n_Cotr
4	song2017	84.89	19.27	30	75.94	11.32	30
5	zu2020	101.55	17.88	52	92.58	16.54	52

## Sheet: Sural Nerve SCV
NO.	study	Mean_Exp	SD_Exp	n_Exp	Mean_Cotr	SD_Cotr	n_Cotr
2	lu2016	45.24	2.33	30	41.23	2.68	30
4	song2017	43.87	2.55	30	44.22	3.2	30
6	lin2019	46.32	3.53	57	40.57	4.24	57
10	guo2015	44.21	3.74	30	44.21	3.74	30

## Sheet: Common Peroneal Nerve SCV
NO.	study	Mean_Exp	SD_Exp	n_Exp	Mean_Cotr	SD_Cotr	n_Cotr
3	liu2015	45.76	2.54	65	40.75	2.02	64
5	zu2020	40.85	2.62	52	39.15	2.44	52
7	yao2016	38.5	2.17	40	39.1	2.42	40
11	zhang2018	46.44	2.3	62	38.16	2.31	62

## Sheet: Median Nerve SCV
NO.	study	Mean_Exp	SD_Exp	n_Exp	Mean_Cotr	SD_Cotr	n_Cotr
3	liu2015	42.48	2.91	65	36.88	1.99	64
4	song2017	53.53	2.89	30	51.42	4.01	30
5	zu2020	41.98	2.72	52	41.06	2.68	52
7	yao2016	41.3	3.49	40	41	3.11	40
10	guo2015	55.68	4.77	30	52.38	4.1	30
11	zhang2018	47.17	3.25	62	39.19	2.45	62
12	liu2017	40.8	3.09	42	41.1	3.47	42

## Sheet: SNCV
NO.	study	Mean_Exp	SD_Exp	n_Exp	Mean_Cotr	SD_Cotr	n_Cotr
8	jin2020	35.34	0.54	50	31.95	0.3	50
9	zhao2019	44.29	3.37	46	42.17	3.39	46
12	liu2017	38.9	2.4	42	38.3	2.15	42

[truncated: 12 more sheets: Common Peroneal Nerve MCV, Median Nerve MCV, MNCV,  fatigue and reluctance to spea, shortness of breath and fatigue, limb pain, limb numbness, TCM symptom score, Effective rate, adverse reaction, Composite SCV, Composite MCV]
